# Supplementary material for: For Exercise, Relaxation, or Spirituality: Exploring Participation Motives and Conformity to Masculine Norms among Male and Female Yoga Participants
Source: Int J Environ Res Public Health. 2022 Jan 11;19(2):770. doi: 10.3390/ijerph19020770 (PMC8776006; doi:10.3390/ijerph19020770)
Supplement: Supplementary file 1 [file ijerph-19-00770-s001.zip]

Archive with 1 entries (1 files):
- ijerph-1543760-supplementary.pdf
